# Supplementary material for: Treating major depression with yoga: A prospective, randomized, controlled pilot trial
Source: PLoS One. 2017 Mar 16;12(3):e0173869. doi: 10.1371/journal.pone.0173869 (PMC5354384; doi:10.1371/journal.pone.0173869)
Supplement: S1 Dataset — (XLSX) [file pone.0173869.s005.xlsx]

## Sheet: SCREENING DATA
	S1 Dataset. Demographic and Clinical Characteristics of Randomized Participants
Participant	Randomized Allocation	Gender	Age	Ethnicity	Level of Education	Employment Status	Marital Status	MMSE	Screen BDI	No. of Previous Depression Episodes	No. of Previous Medication Trials	Previous Yoga Exposure
YP1	Yoga Practice	1	50	3	5	6	5	25	25	1	0	1
YP2	Yoga Practice	1	64	3	4	5	3	27	18	1	2	0
YP3	Yoga Practice	1	53	3	5	1	5	29	21	2	3	0
YP4	Yoga Practice	1	25	4	4	1	5	28	22	1	0	0
YP5	Yoga Practice	1	24	3	3	3	5	29	28	0	0	0
YP6	Yoga Practice	1	57	3	3	1	4	30	24	2	0	0
YP7	Yoga Practice	2	53	1	3	5	5	28	15	1	1	0
YP8	Yoga Practice	1	25	3	4	2	5	27	25	1	1	1
YP9	Yoga Practice	2	22	3	3	3	5	28	27	1	0	0
YP10	Yoga Practice	1	56	3	4	2	4	24	23	1	2	1
YP11	Yoga Practice	2	26	5	4	6	5	30	20	1	1	0
YP12	Yoga Practice	1	34	5	4	6	5	27	15	1	0	1
YP13	Yoga Practice	2	53	3	4	2	5	25	15	2	0	1
YP14	Yoga Practice	1	57	2	4	5	4	26	25	1	0	0
YP15	Yoga Practice	2	37	2	5	6	4	28	28	2	1	0
YP16	Yoga Practice	1	61	3	5	6	4	30	22	3	3	1
YP17	Yoga Practice	1	27	3	3	2	1	27	27	1	1	1
YP18	Yoga Practice	1	61	3	5	6	3	30	20	1	3	1
YP19	Yoga Practice	1	27	3	4	2	5	28	27	0	0	1
YP20	Yoga Practice	1	50	4	5	6	4	27	28	0	0	1
AC1	Attention Control	1	54	2	5	1	5	29	28	1	2	0
AC2	Attention Control	2	39	2	5	1	1	27	17	1	0	1
AC3	Attention Control	2	23	3	2	2	5	27	26	1	1	0
AC4	Attention Control	1	46	1	4	1	5	30	22	2	2	1
AC5	Attention Control	1	29	2	5	1	5	29	25	3	1	1
AC6	Attention Control	1	69	5	3	5	4	29	16	2	1	1
AC7	Attention Control	1	53	3	3	2	4	28	21	3	1	1
AC8	Attention Control	1	72	3	3	5	4	27	22	2	6	1
AC9	Attention Control	1	29	3	4	1	5	30	28	1	1	0
AC10	Attention Control	2	27	3	3	1	5	29	16	1	2	1
AC11	Attention Control	2	49	1	3	6	5	27	21	2	1	1
AC12	Attention Control	2	55	3	2	1	5	30	21	1	0	1
AC13	Attention Control	2	37	3	3	6	5	30	28	1	3	1
AC14	Attention Control	2	34	3	3	1	1	28	28	1	1	1
AC15	Attention Control	1	35	4	4	2	1	29	20	1	1	1
AC16	Attention Control	1	51	4	5	2	4	28	23	1	1	1
AC17	Attention Control	1	28	3	4	3	5	26	27	0	0	1
AC18	Attention Control	1	58	2	4	3	3	28	14	2	1	0
		1=female		1= African American	1=less than grade 12	1=employed fulltime	1=married					1= YES
		2=male		2= Asian American	2=high school diploma	2=employed parttime	2= separated					2= NO
				3= European American	3=2 yrs college	3=student fulltime	3=widowed
				4= Latino American	4=4 yr college degree	4= student parttime	4=divorced
				5= multi-ethnic	5=graduate degree	5= retired	5=never married
						6=unemployed
	PARTICIPANT yellow highlight= never started allocated intervention
	PARTICIPANT gray highlight= dropped out after starting intervention
