# Supplementary material for: Treating major depression with yoga: A prospective, randomized, controlled pilot trial
Source: PLoS One. 2017 Mar 16;12(3):e0173869. doi: 10.1371/journal.pone.0173869 (PMC5354384; doi:10.1371/journal.pone.0173869)
Supplement: S2 Dataset — (XLSX) [file pone.0173869.s006.xlsx]

## Sheet: OUTCOME DATA
	S2 Dataset. Primary and Secondary Outcomes at Each Measurement Point
Participant	Randomized Allocation	Screen BDI	BDI_0wk	BDI_2wk	BDI_4wk	BDI_6wk	BDI_8wk	GSES_0wk	GSES_8wk	RSES_0wk	RSES_8wk	Total Sessions Attended	BDI Change Score = BDI 8wk - BDI 0wk	GSES Change Score = GSES 8wk - GSES 0wk	RSES Change Score = RSES 8wk - RSES 0wk
YP1	Yoga Practice	25	25	19	13	16	8	29	30	19	17	15	-17	1	-2
YP2	Yoga Practice	18	20	8	10	2	2	24	30	13	20	16	-18	6	7
YP3	Yoga Practice	21	20	16	8	12	9	29	34	18	21	16	-11	5	3
YP4	Yoga Practice	22	17	6	2	.	3	29	33	14	19	15	-14	4	5
YP5	Yoga Practice	28	31	.	.	.	11	25	28	12	15	4	-20	3	3
YP6	Yoga Practice	24	17	.	.	.	.	34	.	20	.	1
YP7	Yoga Practice	15	16	10	8	10	6	30	34	21	20	16	-10	4	-1
YP8	Yoga Practice	25	27	19	.	.	34	25	26	11	11	7	7	1	0
YP9	Yoga Practice	27	29	26	28	.	.	23	.	11	.	8
YP10	Yoga Practice	23	21	24	28	.	22	28	29	13	16	5	1	1	3
YP11	Yoga Practice	20	20	20	23	18	16	27	26	15	14	15	-4	-1	-1
YP12	Yoga Practice	15	14	3	.	5	2	27	29	16	21	15	-12	2	5
YP13	Yoga Practice	15	8	8	7	3	8	29	33	18	21	16	0	4	3
YP14	Yoga Practice	25	21	12	8	.	0	26	27	16	22	14	-21	1	6
YP15	Yoga Practice	28	18	.	.	.	19	27	27	14	13	2	1	0	-1
YP16	Yoga Practice	22	19	10	7	8	1	30	30	11	21	13	-18	0	10
YP17	Yoga Practice	27	30	.	23	.	24	18	19	8	11	8	-6	1	3
YP18	Yoga Practice	20	25	.	.	.	.	28	.	15	.	1
YP19	Yoga Practice	27	.	.	.	.	.	.	.	.	.	0
YP20	Yoga Practice	28	.	.	.	.	.	.	.	.	.	0
AC1	Attention Control	28	27	15	17	.	12	22	28	16	21	11	-15	6	5
AC2	Attention Control	17	25	.	.	.	.	30	.	15	.	2
AC3	Attention Control	26	23	.	22	.	23	31	33	14	11	7	0	2	-3
AC4	Attention Control	22	13	.	.	.	16	36	35	16	15	3	3	-1	-1
AC5	Attention Control	25	22	18	22	23	21	30	31	15	13	13	-1	1	-2
AC6	Attention Control	16	10	.	.	.	10	29	30	23	19	1	0	1	-4
AC7	Attention Control	21	16	.	.	.	17	28	30	14	15	1	1	2	1
AC8	Attention Control	22	20	11	.	.	26	24	26	13	13	5	6	2	0
AC9	Attention Control	28	26	21	18	14	24	28	30	10	14	14	-2	2	4
AC10	Attention Control	16	10	.	10	9	13	24	27	20	23	11	3	3	3
AC11	Attention Control	21	13	6	4	1	1	33	30	19	18	15	-12	-3	-1
AC12	Attention Control	21	19	12	12	.	.	24	.	17	.	7
AC13	Attention Control	28	.	.	.	.	.	.	.	.	.	0
AC14	Attention Control	28	.	.	.	.	.	.	.	.	.	0
AC15	Attention Control	20	.	.	.	.	.	.	.	.	.	0
AC16	Attention Control	23	.	.	.	.	.	.	.	.	.	0
AC17	Attention Control	27	.	.	.	.	.	.	.	.	.	0
AC18	Attention Control	14	.	.	.	.	.	.	.	.	.	0
	PARTICIPANT yellow highlight= never started allocated intervention
	PARTICIPANT gray highlight= dropped out after starting intervention
	. = missing data point
